# Supplementary material for: Immunopeptidomics reveals determinants of Mycobacterium tuberculosis antigen presentation on MHC class I
Source: eLife. 2023 Apr 19;12:e84070. doi: 10.7554/eLife.84070 (PMC10159623; doi:10.7554/eLife.84070)
Supplement: Figure 1—source data 1. [file elife-84070-fig1-data1.zip › Figure 1 - source data 1.csv]

	Category	Protein fold-change	Protein p-value up	Protein p-value down	Protein proteome percentage	Protein MHC percentage	Peptide fold-change	Peptide p-value up	Peptide p-value down	Peptide proteome percentage	Peptide MHC percentage
0	SP	3.1025641025641026	3.3517269637034572	11.527302368346207	2.9301277235161534	9.090909090909092	2.538917828936313	3.9491745259966526	11.307301028296262	2.625790638312893	6.666666666666667
1	LIPO	0.0	12.0	9.309127804906954	2.2789882294014525	0.0	0.0	12.0	8.591290799139337	2.2030873226510295	0.0
2	NO_SP	0.20347533632286996	11.999999979731559	8.801370554619878e-07	89.35637365389432	18.181818181818183	0.15293153097528758	11.999999999948948	2.458751515888741e-09	87.18498564882532	13.333333333333334
3	TAT	0.0	12.0	11.480907712310263	0.4007012271475081	0.0	0.0	12.0	11.212934738595246	0.4512365248610293	0.0
4	TATLIPO	0.0	12.0	11.673125618066763	0.25043826696719257	0.0	0.0	12.0	11.531941456541873	0.26488819467885066	0.0
5	T7SS	15.204188481675393	4.1650024762418525e-08	11.999999999257609	4.783370899073378	72.72727272727273	11.004108882347587	9.663814202380125e-11	11.999999999998264	7.2700116706708755	80.0
