# Supplementary material for: Immunopeptidomics reveals determinants of Mycobacterium tuberculosis antigen presentation on MHC class I
Source: eLife. 2023 Apr 19;12:e84070. doi: 10.7554/eLife.84070 (PMC10159623; doi:10.7554/eLife.84070)
Supplement: Figure 3—figure supplement 1—source data 1. [file elife-84070-fig3-figsupp1-data1.zip › Figure 3 - figure supplement 1 - source data 1.xlsx]

## Sheet: Percent GFP+ - % GFP+
% GFP+
	Mock	H37RV	eccCa1:Tn
Donor A	0.17	71	73.7
Donor B	0.98	74	81.5
Donor C	0.062	84.7	79.2

## Sheet: Relative MHC-I MFI
Table 1
	Mock	H37RV	eccCa1:Tn
Donor A	1	1.02492	0.977543
Donor B	1	0.931078	0.914978
Donor C	1	1.11442	1.04864
