# Supplementary material for: Immunopeptidomics reveals determinants of Mycobacterium tuberculosis antigen presentation on MHC class I
Source: eLife. 2023 Apr 19;12:e84070. doi: 10.7554/eLife.84070 (PMC10159623; doi:10.7554/eLife.84070)
Supplement: Figure 4—figure supplement 1—source data 1. [file elife-84070-fig4-figsupp1-data1.zip]

Archive with 36 entries (35 files):
- Figure 4 - figure supplement 1 - source data 1/
- __MACOSX/._Figure 4 - figure supplement 1 - source data 1
- Figure 4 - figure supplement 1 - source data 1/Donor_A_K48Ub.tif
- __MACOSX/Figure 4 - figure supplement 1 - source data 1/._Donor_A_K48Ub.tif
- Figure 4 - figure supplement 1 - source data 1/.DS_Store
- __MACOSX/Figure 4 - figure supplement 1 - source data 1/._.DS_Store
- Figure 4 - figure supplement 1 - source data 1/Donor_A_actin.tif
- __MACOSX/Figure 4 - figure supplement 1 - source data 1/._Donor_A_actin.tif
- Figure 4 - figure supplement 1 - source data 1/Mtb_K48Ub.tif
- __MACOSX/Figure 4 - figure supplement 1 - source data 1/._Mtb_K48Ub.tif
- Figure 4 - figure supplement 1 - source data 1/Mtb_actin.tif
- __MACOSX/Figure 4 - figure supplement 1 - source data 1/._Mtb_actin.tif
- Figure 4 - figure supplement 1 - source data 1/Mtb_K48Ub_annotated.tif
- __MACOSX/Figure 4 - figure supplement 1 - source data 1/._Mtb_K48Ub_annotated.tif
- Figure 4 - figure supplement 1 - source data 1/Mtb_actin_annotated.tif
- __MACOSX/Figure 4 - figure supplement 1 - source data 1/._Mtb_actin_annotated.tif
- Figure 4 - figure supplement 1 - source data 1/Donor_C_K48Ub.tif
- __MACOSX/Figure 4 - figure supplement 1 - source data 1/._Donor_C_K48Ub.tif
- Figure 4 - figure supplement 1 - source data 1/Donor_C_actin.tif
- __MACOSX/Figure 4 - figure supplement 1 - source data 1/._Donor_C_actin.tif
- Figure 4 - figure supplement 1 - source data 1/Donor_B_K48Ub.tif
- __MACOSX/Figure 4 - figure supplement 1 - source data 1/._Donor_B_K48Ub.tif
- Figure 4 - figure supplement 1 - source data 1/Donor_A_K48Ub_annotated.tif
- __MACOSX/Figure 4 - figure supplement 1 - source data 1/._Donor_A_K48Ub_annotated.tif
- Figure 4 - figure supplement 1 - source data 1/Donor_A_actin_annotated.tif
- __MACOSX/Figure 4 - figure supplement 1 - source data 1/._Donor_A_actin_annotated.tif
- Figure 4 - figure supplement 1 - source data 1/Donor_C_K48Ub_annotated.tif
- __MACOSX/Figure 4 - figure supplement 1 - source data 1/._Donor_C_K48Ub_annotated.tif
- Figure 4 - figure supplement 1 - source data 1/Donor_B_actin.tif
- __MACOSX/Figure 4 - figure supplement 1 - source data 1/._Donor_B_actin.tif
- Figure 4 - figure supplement 1 - source data 1/Donor_B_actin_annotated.tif
- __MACOSX/Figure 4 - figure supplement 1 - source data 1/._Donor_B_actin_annotated.tif
- Figure 4 - figure supplement 1 - source data 1/Donor_B_K48Ub_annotated.tif
- __MACOSX/Figure 4 - figure supplement 1 - source data 1/._Donor_B_K48Ub_annotated.tif
- Figure 4 - figure supplement 1 - source data 1/Donor_C_actin_annotated.tif
- __MACOSX/Figure 4 - figure supplement 1 - source data 1/._Donor_C_actin_annotated.tif
