# Supplementary material for: Immunopeptidomics reveals determinants of Mycobacterium tuberculosis antigen presentation on MHC class I
Source: eLife. 2023 Apr 19;12:e84070. doi: 10.7554/eLife.84070 (PMC10159623; doi:10.7554/eLife.84070)
Supplement: Figure 4—figure supplement 3—source data 1. [file elife-84070-fig4-figsupp3-data1.zip]

Archive with 2 entries (2 files):
- Figure 4 - figure supplement 3 - source data 1.xlsx
- __MACOSX/._Figure 4 - figure supplement 3 - source data 1.xlsx
